# Supplementary material for: Comparative transcriptome analysis and RNA interference reveal CYP6A8 and SNPs related to pyrethroid resistance in Aedes albopictus
Source: PLoS Negl Trop Dis. 2018 Nov 12;12(11):e0006828. doi: 10.1371/journal.pntd.0006828 (PMC6258463; doi:10.1371/journal.pntd.0006828)
Supplement: S1 Table — (XLSX) [file pntd.0006828.s003.xlsx]

## Sheet: Sheet1
		S2 Table. A list of gene name, function and primers used in qRT-PCT amplification for RNA-seq validation and siRNA sequence for RNA interference assay.
		Transcript Accession NO.	Gene	Function	Primer Set	Product size (bp)
		CCG010283.1	aldehyde oxidase	aldehyde oxidase	TCCATGTACGCTTTGCTGAG	145
					TGGGTAGATCCGAACTCCTG
		CCG012117.1	serine/threonine-protein kinase	K08867 WNK lysine deficient protein kinase	AGCGAAAGCAGCAGAAGAAG	118
					ACGGTAAACCGTCTTGAACG
		CCG014340.1	TLR6	toll-like receptor 6	TGCCTAAATCGGAGCTGACT	117
					CGAAGGTCGAGGACTCGTAG
		CCG018948.1	Cyp6a8	Cytochrome P450-6a8	TGAACGTGGTCAGAGAAACG	111
					TCGCTGCTCTTGTTCTCATC
		CCG019308.1	trypsin 1	trypsin	CATAGCCAGGGTGGTCAACT	115
					AGTTCCAGCTCTTCGGTCAA
		CCG011426.1	chymothypsin C	chymotrypsin C (caldecrin)	GATCAGTGCAGCCTTCTGTG	150
					ACACCGACCTGGATCACTTC
		CCG006287.1	nas-4	Nematode AStacin protease family member (nas-4)	AGGATGTGGGATGCTACTCG	131
					GCACTCTGCATGTGGAAGAA
		CCG007203.1	Proline Oxidase	proline oxidase	AGCGGACAATTTCACTACCG	121
					CTCCGAGTAGCATCCCACAT
		CCG026733.1	CCG026733.1		GCAGTCCCTCATGGTGATTT	143
					ACGGCAGCTTGGTAGGACT
		CCG013931.2	CCG013931.2		TTGAACGACATTCTGGTGGA	133
					CTCGCCATCAAAATACAGCA
		CCG000656.1	CCG000656.1		TCAACAAGCTGTTCGCAATC	140
					GAGCTTTCTCCGATGCTTTG
		Internal control gene	RPS7*	Ribosome protein 7	ATGGTTTTCGGATCAAAGGT	110
					CGACCTTGTGTTCAATGGTG
		siRNACyp6A8			5' rCrUrArUrCrArArGrArArUrCrCrArGrArUrGrCrArCrArGTT 3'
					5' rArArCrUrGrUrGrCrArUrCrUrGrGrArUrUrCrUrUrGrArUrArGrArG 3'
		siRNA01931			5' rCrArCrUrGrArArUrUrCrArArArArUrCrGrArUrArArArGCT 3'
					5' rArGrCrUrUrUrArUrCrGrArUrUrUrUrGrArArUrUrCrArGrUrGrUrG 3'
		siRNA00656			5' rGrGrGrArArUrCrArArGrGrCrArCrUrUrGrGrArArArArUGA 3'
					5' rUrCrArUrUrUrUrCrCrArArGrUrGrCrCrUrUrGrArUrUrCrCrCrArC 3'
		siRNA_C			5’rGrArArGrArGrCrArCrUrGrArUrArGrArUrGrUrUrArGrCGT3’
					5’rArCrGrCrUrArArCrArUrCrUrArUrCrArGrUrGrCrUrCrUrUrCrCrG3’
